# Supplementary material for: Downregulation of Glycine N-Acyltransferase in Kidney Renal Clear Cell Carcinoma: A Bioinformatic-Based Screening
Source: Diagnostics (Basel). 2023 Nov 22;13(23):3505. doi: 10.3390/diagnostics13233505 (PMC10706668; doi:10.3390/diagnostics13233505)
Supplement: Supplementary file 1 [file diagnostics-13-03505-s001.zip]

Archive with 3 entries (3 files):
- diagnostics-2671654-supplementary figures.pdf
- Table S1.xlsx
- Table S2.xlsx
